# Supplementary material for: Preliminary Insight of Pyrrolylated-Chalcones as New Anti-Methicillin-Resistant Staphylococcus aureus (Anti-MRSA) Agents
Source: Molecules. 2021 Sep 1;26(17):5314. doi: 10.3390/molecules26175314 (PMC8434082; doi:10.3390/molecules26175314)
Supplement: Supplementary file 1 [file molecules-26-05314-s001.zip]

Archive with 1 entries (1 files):
- molecules-1337951-supplementary.pdf
